# Supplementary material for: Examination of the toxicity of a new group of Karenia papilionacea isolated from the Yellow Sea, China, to multiple species of marine aquatic animals
Source: Front Microbiol. 2025 Nov 6;16:1687096. doi: 10.3389/fmicb.2025.1687096 (PMC12631269; doi:10.3389/fmicb.2025.1687096)
Supplement: Supplementary file 2 [file Table_2.xlsx]

## Sheet: Table S2
Table S2. Estimates of Evolutionary Divergence between Sequences. The number of base substitutions per site from between sequences are shown. Analyses were conducted using the Maximum Composite Likelihood model (Tamura et al., 2004). The analysis involved 70 nucleotide sequences. Codon positions included were 1st+2nd+3rd+Noncoding. All positions containing gaps and missing data were eliminated. T…
	1	2	3	4	5	6	7	8	9	10	11	12	13	14	15	16	17	18	19	20	21	22	23	24	25	26	27	28	29	30	31	32	33	34	35	36	37	38	39	40	41	42	43	44	45	46	47	48	49
1 Karenia papilionacea (OQ534881)
2 Karenia papilionacea (OQ534880)	0
3 Karenia papilionacea (AB771743)	0.00364031	0.00364031
4 Karenia papilionacea (PP951878)	0	0	0.00364031
5 Karenia papilionacea (PP951877)	0	0	0.00364031	0
6 Karenia papilionacea (PP951876)	0	0	0.00364031	0	0
7 Karenia papilionacea (PP951875)	0	0	0.00364031	0	0	0
8 Karenia papilionacea (PP951874)	0	0	0.00364031	0	0	0	0
9 Karenia papilionacea (LC055217)	0	0	0.00364031	0	0	0	0	0
10 Karenia papilionacea (LC055216)	0	0	0.00364031	0	0	0	0	0	0
11 Karenia papilionacea (LC055215)	0	0	0.00364031	0	0	0	0	0	0	0
12 Karenia papilionacea (LC055214)	0	0	0.00364031	0	0	0	0	0	0	0	0
13 Karenia papilionacea (LC055213)	0	0	0.00364031	0	0	0	0	0	0	0	0	0
14 Karenia papilionacea (LC055212)	0	0	0.00364031	0	0	0	0	0	0	0	0	0	0
15 Karenia papilionacea (LC055211)	0	0	0.00364031	0	0	0	0	0	0	0	0	0	0	0
16 Karenia papilionacea (LC055210)	0	0	0.00364031	0	0	0	0	0	0	0	0	0	0	0	0
17 Karenia papilionacea (LC055208)	0	0	0.00364031	0	0	0	0	0	0	0	0	0	0	0	0	0
18 Karenia papilionacea (LC055207)	0	0	0.00364031	0	0	0	0	0	0	0	0	0	0	0	0	0	0
19 Karenia papilionacea (LC055205)	0	0	0.00364031	0	0	0	0	0	0	0	0	0	0	0	0	0	0	0
20 Karenia papilionacea (LC055203)	0	0	0.00364031	0	0	0	0	0	0	0	0	0	0	0	0	0	0	0	0
21 Karenia papilionacea (LC055201)	0	0	0.00364031	0	0	0	0	0	0	0	0	0	0	0	0	0	0	0	0	0
22 Karenia papilionacea (LC055200)	0	0	0.00364031	0	0	0	0	0	0	0	0	0	0	0	0	0	0	0	0	0	0
23 Karenia papilionacea (LC055199)	0	0	0.00364031	0	0	0	0	0	0	0	0	0	0	0	0	0	0	0	0	0	0	0
24 Karenia papilionacea (LC055198)	0	0	0.00364031	0	0	0	0	0	0	0	0	0	0	0	0	0	0	0	0	0	0	0	0
25 Karenia papilionacea (LC055197)	0	0	0.00364031	0	0	0	0	0	0	0	0	0	0	0	0	0	0	0	0	0	0	0	0	0
26 Karenia papilionacea (LC055193)	0	0	0.00364031	0	0	0	0	0	0	0	0	0	0	0	0	0	0	0	0	0	0	0	0	0	0
27 Karenia papilionacea (LC055194)	0	0	0.00364031	0	0	0	0	0	0	0	0	0	0	0	0	0	0	0	0	0	0	0	0	0	0	0
28 Karenia papilionacea (LC055209)	0	0	0.00364031	0	0	0	0	0	0	0	0	0	0	0	0	0	0	0	0	0	0	0	0	0	0	0	0
29 Karenia papilionacea (LC055195)	0	0	0.00364031	0	0	0	0	0	0	0	0	0	0	0	0	0	0	0	0	0	0	0	0	0	0	0	0	0
30 Karenia papilionacea (LC055204)	0	0	0.00364031	0	0	0	0	0	0	0	0	0	0	0	0	0	0	0	0	0	0	0	0	0	0	0	0	0	0
31 Karenia papilionacea (LC055202)	0	0	0.00364031	0	0	0	0	0	0	0	0	0	0	0	0	0	0	0	0	0	0	0	0	0	0	0	0	0	0	0
32 Karenia papilionacea (LC055192)	0	0	0.00364031	0	0	0	0	0	0	0	0	0	0	0	0	0	0	0	0	0	0	0	0	0	0	0	0	0	0	0	0
33 Karenia papilionacea (LC055206)	0.00180032	0.00180032	0.00547963	0.00180032	0.00180032	0.00180032	0.00180032	0.00180032	0.00180032	0.00180032	0.00180032	0.00180032	0.00180032	0.00180032	0.00180032	0.00180032	0.00180032	0.00180032	0.00180032	0.00180032	0.00180032	0.00180032	0.00180032	0.00180032	0.00180032	0.00180032	0.00180032	0.00180032	0.00180032	0.00180032	0.00180032	0.00180032
34 Karenia papilionacea (MG737370)	0	0	0.00364031	0	0	0	0	0	0	0	0	0	0	0	0	0	0	0	0	0	0	0	0	0	0	0	0	0	0	0	0	0	0.00180032
35 Karenia papilionacea (MG914089)	0	0	0.00364031	0	0	0	0	0	0	0	0	0	0	0	0	0	0	0	0	0	0	0	0	0	0	0	0	0	0	0	0	0	0.00180032	0
36 Karenia papilionacea (LC055196)	0	0	0.00364031	0	0	0	0	0	0	0	0	0	0	0	0	0	0	0	0	0	0	0	0	0	0	0	0	0	0	0	0	0	0.00180032	0	0
37 Karenia papilionacea (AB623227)	0.00362661	0.00362661	0.00736019	0.00362661	0.00362661	0.00362661	0.00362661	0.00362661	0.00362661	0.00362661	0.00362661	0.00362661	0.00362661	0.00362661	0.00362661	0.00362661	0.00362661	0.00362661	0.00362661	0.00362661	0.00362661	0.00362661	0.00362661	0.00362661	0.00362661	0.00362661	0.00362661	0.00362661	0.00362661	0.00362661	0.00362661	0.00362661	0.00545885	0.00362661	0.00362661	0.00362661
38 Karenia papilionacea (AB623226)	0.00362661	0.00362661	0.00736019	0.00362661	0.00362661	0.00362661	0.00362661	0.00362661	0.00362661	0.00362661	0.00362661	0.00362661	0.00362661	0.00362661	0.00362661	0.00362661	0.00362661	0.00362661	0.00362661	0.00362661	0.00362661	0.00362661	0.00362661	0.00362661	0.00362661	0.00362661	0.00362661	0.00362661	0.00362661	0.00362661	0.00362661	0.00362661	0.00545885	0.00362661	0.00362661	0.00362661	0
39 Karenia papilionacea (LC055221)	0.00362661	0.00362661	0.00736019	0.00362661	0.00362661	0.00362661	0.00362661	0.00362661	0.00362661	0.00362661	0.00362661	0.00362661	0.00362661	0.00362661	0.00362661	0.00362661	0.00362661	0.00362661	0.00362661	0.00362661	0.00362661	0.00362661	0.00362661	0.00362661	0.00362661	0.00362661	0.00362661	0.00362661	0.00362661	0.00362661	0.00362661	0.00362661	0.00545885	0.00362661	0.00362661	0.00362661	0	0
40 Karenia papilionacea (LC055219)	0.00362661	0.00362661	0.00736019	0.00362661	0.00362661	0.00362661	0.00362661	0.00362661	0.00362661	0.00362661	0.00362661	0.00362661	0.00362661	0.00362661	0.00362661	0.00362661	0.00362661	0.00362661	0.00362661	0.00362661	0.00362661	0.00362661	0.00362661	0.00362661	0.00362661	0.00362661	0.00362661	0.00362661	0.00362661	0.00362661	0.00362661	0.00362661	0.00545885	0.00362661	0.00362661	0.00362661	0	0	0
41 Karenia papilionacea (LC055218)	0.00362661	0.00362661	0.00736019	0.00362661	0.00362661	0.00362661	0.00362661	0.00362661	0.00362661	0.00362661	0.00362661	0.00362661	0.00362661	0.00362661	0.00362661	0.00362661	0.00362661	0.00362661	0.00362661	0.00362661	0.00362661	0.00362661	0.00362661	0.00362661	0.00362661	0.00362661	0.00362661	0.00362661	0.00362661	0.00362661	0.00362661	0.00362661	0.00545885	0.00362661	0.00362661	0.00362661	0	0	0	0
42 Karenia papilionacea (LC055220)	0.00730392	0.00730392	0.0111196	0.00730392	0.00730392	0.00730392	0.00730392	0.00730392	0.00730392	0.00730392	0.00730392	0.00730392	0.00730392	0.00730392	0.00730392	0.00730392	0.00730392	0.00730392	0.00730392	0.00730392	0.00730392	0.00730392	0.00730392	0.00730392	0.00730392	0.00730392	0.00730392	0.00730392	0.00730392	0.00730392	0.00730392	0.00730392	0.00916199	0.00730392	0.00730392	0.00730392	0.00361302	0.00361302	0.00361302	0.00361302	0.00361302
43 Karenia papilionacea (KJ508367)	0.00180032	0.00180032	0.00547963	0.00180032	0.00180032	0.00180032	0.00180032	0.00180032	0.00180032	0.00180032	0.00180032	0.00180032	0.00180032	0.00180032	0.00180032	0.00180032	0.00180032	0.00180032	0.00180032	0.00180032	0.00180032	0.00180032	0.00180032	0.00180032	0.00180032	0.00180032	0.00180032	0.00180032	0.00180032	0.00180032	0.00180032	0.00180032	0.00361302	0.00180032	0.00180032	0.00180032	0.00545885	0.00545885	0.00545885	0.00545885	0.00545885	0.00916199
44 Karenia papilionacea (PP951873)	0	0	0.00364031	0	0	0	0	0	0	0	0	0	0	0	0	0	0	0	0	0	0	0	0	0	0	0	0	0	0	0	0	0	0.00180032	0	0	0	0.00362661	0.00362661	0.00362661	0.00362661	0.00362661	0.00730392	0.00180032
45 Karenia papilionacea (PP951872)	0	0	0.00364031	0	0	0	0	0	0	0	0	0	0	0	0	0	0	0	0	0	0	0	0	0	0	0	0	0	0	0	0	0	0.00180032	0	0	0	0.00362661	0.00362661	0.00362661	0.00362661	0.00362661	0.00730392	0.00180032	0
46 Karenia papilionacea (OR527554)	0	0	0.00364031	0	0	0	0	0	0	0	0	0	0	0	0	0	0	0	0	0	0	0	0	0	0	0	0	0	0	0	0	0	0.00180032	0	0	0	0.00362661	0.00362661	0.00362661	0.00362661	0.00362661	0.00730392	0.00180032	0	0
47 Karenia papilionacea (OR527553)	0	0	0.00364031	0	0	0	0	0	0	0	0	0	0	0	0	0	0	0	0	0	0	0	0	0	0	0	0	0	0	0	0	0	0.00180032	0	0	0	0.00362661	0.00362661	0.00362661	0.00362661	0.00362661	0.00730392	0.00180032	0	0	0
48 Karenia papilionacea (MZ358888)	0	0	0.00364031	0	0	0	0	0	0	0	0	0	0	0	0	0	0	0	0	0	0	0	0	0	0	0	0	0	0	0	0	0	0.00180032	0	0	0	0.00362661	0.00362661	0.00362661	0.00362661	0.00362661	0.00730392	0.00180032	0	0	0	0
49 Karenia papilionacea (AY590124)	0	0	0.00364031	0	0	0	0	0	0	0	0	0	0	0	0	0	0	0	0	0	0	0	0	0	0	0	0	0	0	0	0	0	0.00180032	0	0	0	0.00362661	0.00362661	0.00362661	0.00362661	0.00362661	0.00730392	0.00180032	0	0	0	0	0
50 Karenia papilionacea (LC438755)	0	0	0.00364031	0	0	0	0	0	0	0	0	0	0	0	0	0	0	0	0	0	0	0	0	0	0	0	0	0	0	0	0	0	0.00180032	0	0	0	0.00362661	0.00362661	0.00362661	0.00362661	0.00362661	0.00730392	0.00180032	0	0	0	0	0	0
51 Karenia papilionacea (MG914088)	0	0	0.00364031	0	0	0	0	0	0	0	0	0	0	0	0	0	0	0	0	0	0	0	0	0	0	0	0	0	0	0	0	0	0.00180032	0	0	0	0.00362661	0.00362661	0.00362661	0.00362661	0.00362661	0.00730392	0.00180032	0	0	0	0	0	0
52 Karenia papilionacea (MG914087)	0	0	0.00364031	0	0	0	0	0	0	0	0	0	0	0	0	0	0	0	0	0	0	0	0	0	0	0	0	0	0	0	0	0	0.00180032	0	0	0	0.00362661	0.00362661	0.00362661	0.00362661	0.00362661	0.00730392	0.00180032	0	0	0	0	0	0
53 Karenia papilionacea (OR527552)	0	0	0.00364031	0	0	0	0	0	0	0	0	0	0	0	0	0	0	0	0	0	0	0	0	0	0	0	0	0	0	0	0	0	0.00180032	0	0	0	0.00362661	0.00362661	0.00362661	0.00362661	0.00362661	0.00730392	0.00180032	0	0	0	0	0	0
54 Karenia papilionacea (PP801206)	0	0	0.00364031	0	0	0	0	0	0	0	0	0	0	0	0	0	0	0	0	0	0	0	0	0	0	0	0	0	0	0	0	0	0.00180032	0	0	0	0.00362661	0.00362661	0.00362661	0.00362661	0.00362661	0.00730392	0.00180032	0	0	0	0	0	0
55 Karenia papilionacea (MT754557)	0	0	0.00364031	0	0	0	0	0	0	0	0	0	0	0	0	0	0	0	0	0	0	0	0	0	0	0	0	0	0	0	0	0	0.00180032	0	0	0	0.00362661	0.00362661	0.00362661	0.00362661	0.00362661	0.00730392	0.00180032	0	0	0	0	0	0
56 Karenia papilionacea (KJ508366)	0.00180032	0.00180032	0.00547963	0.00180032	0.00180032	0.00180032	0.00180032	0.00180032	0.00180032	0.00180032	0.00180032	0.00180032	0.00180032	0.00180032	0.00180032	0.00180032	0.00180032	0.00180032	0.00180032	0.00180032	0.00180032	0.00180032	0.00180032	0.00180032	0.00180032	0.00180032	0.00180032	0.00180032	0.00180032	0.00180032	0.00180032	0.00180032	0.00361302	0.00180032	0.00180032	0.00180032	0.00545885	0.00545885	0.00545885	0.00545885	0.00545885	0.00916199	0.00361302	0.00180032	0.00180032	0.00180032	0.00180032	0.00180032	0.00180032
57 Karenia papilionacea (PV789634)	0.00362661	0.00362661	0.00736019	0.00362661	0.00362661	0.00362661	0.00362661	0.00362661	0.00362661	0.00362661	0.00362661	0.00362661	0.00362661	0.00362661	0.00362661	0.00362661	0.00362661	0.00362661	0.00362661	0.00362661	0.00362661	0.00362661	0.00362661	0.00362661	0.00362661	0.00362661	0.00362661	0.00362661	0.00362661	0.00362661	0.00362661	0.00362661	0.00545885	0.00362661	0.00362661	0.00362661	0.00733194	0.00733194	0.00733194	0.00733194	0.00733194	0.0110762	0.00545885	0.00362661	0.00362661	0.00362661	0.00362661	0.00362661	0.00362661
58 Karenia papilionacea (FN649411)	0.00180032	0.00180032	0.00547963	0.00180032	0.00180032	0.00180032	0.00180032	0.00180032	0.00180032	0.00180032	0.00180032	0.00180032	0.00180032	0.00180032	0.00180032	0.00180032	0.00180032	0.00180032	0.00180032	0.00180032	0.00180032	0.00180032	0.00180032	0.00180032	0.00180032	0.00180032	0.00180032	0.00180032	0.00180032	0.00180032	0.00180032	0.00180032	0.00361302	0.00180032	0.00180032	0.00180032	0.00545885	0.00545885	0.00545885	0.00545885	0.00545885	0.00916199	0.00361302	0.00180032	0.00180032	0.00180032	0.00180032	0.00180032	0.00180032
59 Karenia papilionacea (U92252)	0	0	0.00364031	0	0	0	0	0	0	0	0	0	0	0	0	0	0	0	0	0	0	0	0	0	0	0	0	0	0	0	0	0	0.00180032	0	0	0	0.00362661	0.00362661	0.00362661	0.00362661	0.00362661	0.00730392	0.00180032	0	0	0	0	0	0
60 Karenia papilionacea (AB623225)	0	0	0.00364031	0	0	0	0	0	0	0	0	0	0	0	0	0	0	0	0	0	0	0	0	0	0	0	0	0	0	0	0	0	0.00180032	0	0	0	0.00362661	0.00362661	0.00362661	0.00362661	0.00362661	0.00730392	0.00180032	0	0	0	0	0	0
61 Karenia papilionacea (AB623224)	0	0	0.00364031	0	0	0	0	0	0	0	0	0	0	0	0	0	0	0	0	0	0	0	0	0	0	0	0	0	0	0	0	0	0.00180032	0	0	0	0.00362661	0.00362661	0.00362661	0.00362661	0.00362661	0.00730392	0.00180032	0	0	0	0	0	0
62 Karenia sp. (KJ508373)	0.0170033	0.0170033	0.0211117	0.0170033	0.0170033	0.0170033	0.0170033	0.0170033	0.0170033	0.0170033	0.0170033	0.0170033	0.0170033	0.0170033	0.0170033	0.0170033	0.0170033	0.0170033	0.0170033	0.0170033	0.0170033	0.0170033	0.0170033	0.0170033	0.0170033	0.0170033	0.0170033	0.0170033	0.0170033	0.0170033	0.0170033	0.0170033	0.0189631	0.0170033	0.0170033	0.0170033	0.0210244	0.0210244	0.0210244	0.0210244	0.0210244	0.0250374	0.0189631	0.0170033	0.0170033	0.0170033	0.0170033	0.0170033	0.0170033
63 Asterodinium gracile (LC438754)	0.0356805	0.0356805	0.0403341	0.0356805	0.0356805	0.0356805	0.0356805	0.0356805	0.0356805	0.0356805	0.0356805	0.0356805	0.0356805	0.0356805	0.0356805	0.0356805	0.0356805	0.0356805	0.0356805	0.0356805	0.0356805	0.0356805	0.0356805	0.0356805	0.0356805	0.0356805	0.0356805	0.0356805	0.0356805	0.0356805	0.0356805	0.0356805	0.0378154	0.0356805	0.0356805	0.0356805	0.0378154	0.0378154	0.0378154	0.0378154	0.0378154	0.0421384	0.0335631	0.0356805	0.0356805	0.0356805	0.0356805	0.0356805	0.0356805
64 Brachidinium capitatum (HM067000)	0.0338734	0.0338734	0.038522	0.0338734	0.0338734	0.0338734	0.0338734	0.0338734	0.0338734	0.0338734	0.0338734	0.0338734	0.0338734	0.0338734	0.0338734	0.0338734	0.0338734	0.0338734	0.0338734	0.0338734	0.0338734	0.0338734	0.0338734	0.0338734	0.0338734	0.0338734	0.0338734	0.0338734	0.0338734	0.0338734	0.0338734	0.0338734	0.0360135	0.0338734	0.0338734	0.0338734	0.0360135	0.0360135	0.0360135	0.0360135	0.0360135	0.0403482	0.0360135	0.0338734	0.0338734	0.0338734	0.0338734	0.0338734	0.0338734
65 Karenia mikimotoi (KT733617)	0.0522623	0.0522623	0.0575293	0.0522623	0.0522623	0.0522623	0.0522623	0.0522623	0.0522623	0.0522623	0.0522623	0.0522623	0.0522623	0.0522623	0.0522623	0.0522623	0.0522623	0.0522623	0.0522623	0.0522623	0.0522623	0.0522623	0.0522623	0.0522623	0.0522623	0.0522623	0.0522623	0.0522623	0.0522623	0.0522623	0.0522623	0.0522623	0.0545961	0.0522623	0.0522623	0.0522623	0.0545961	0.0545961	0.0545961	0.0545961	0.0545961	0.0593287	0.0545961	0.0522623	0.0522623	0.0522623	0.0522623	0.0522623	0.0522623
66 Karlodinium veneficum (DQ114466)	0.395032	0.395032	0.885616	0.395032	0.395032	0.395032	0.395032	0.395032	0.395032	0.395032	0.395032	0.395032	0.395032	0.395032	0.395032	0.395032	0.395032	0.395032	0.395032	0.395032	0.395032	0.395032	0.395032	0.395032	0.395032	0.395032	0.395032	0.395032	0.395032	0.395032	0.395032	0.395032	0.431101	0.395032	0.395032	0.395032	0.395032	0.395032	0.395032	0.395032	0.395032	0.480872	0.367205	0.395032	0.395032	0.395032	0.395032	0.395032	0.395032
67 Gertia stigmatica (LC490696)	1.47261	1.47261	1.54473	1.47261	1.47261	1.47261	1.47261	1.47261	1.47261	1.47261	1.47261	1.47261	1.47261	1.47261	1.47261	1.47261	1.47261	1.47261	1.47261	1.47261	1.47261	1.47261	1.47261	1.47261	1.47261	1.47261	1.47261	1.47261	1.47261	1.47261	1.47261	1.47261	1.4757	1.47261	1.47261	1.47261	1.4757	1.4757	1.4757	1.4757	1.4757	1.4757	1.4757	1.47261	1.47261	1.47261	1.47261	1.47261	1.47261
68 Takayama tasmanica (AY284948)	0.206078	0.206078	0.224801	0.206078	0.206078	0.206078	0.206078	0.206078	0.206078	0.206078	0.206078	0.206078	0.206078	0.206078	0.206078	0.206078	0.206078	0.206078	0.206078	0.206078	0.206078	0.206078	0.206078	0.206078	0.206078	0.206078	0.206078	0.206078	0.206078	0.206078	0.206078	0.206078	0.211914	0.206078	0.206078	0.206078	0.211914	0.211914	0.211914	0.211914	0.211914	0.224174	0.211914	0.206078	0.206078	0.206078	0.206078	0.206078	0.206078
69 Shimiella gracilenta (MN965778)	0.240349	0.240349	0.268288	0.240349	0.240349	0.240349	0.240349	0.240349	0.240349	0.240349	0.240349	0.240349	0.240349	0.240349	0.240349	0.240349	0.240349	0.240349	0.240349	0.240349	0.240349	0.240349	0.240349	0.240349	0.240349	0.240349	0.240349	0.240349	0.240349	0.240349	0.240349	0.240349	0.248143	0.240349	0.240349	0.240349	0.248143	0.248143	0.248143	0.248143	0.248143	0.265009	0.248143	0.240349	0.240349	0.240349	0.240349	0.240349	0.240349
70 Gymnodinium catenatum (AF200672)	2.7445	2.7445	2.82318	2.7445	2.7445	2.7445	2.7445	2.7445	2.7445	2.7445	2.7445	2.7445	2.7445	2.7445	2.7445	2.7445	2.7445	2.7445	2.7445	2.7445	2.7445	2.7445	2.7445	2.7445	2.7445	2.7445	2.7445	2.7445	2.7445	2.7445	2.7445	2.7445	2.7491	2.7445	2.7445	2.7445	2.73993	2.73993	2.73993	2.73993	2.73993	2.7491	2.7491	2.7445	2.7445	2.7445	2.7445	2.7445	2.7445
[truncated: 21 more columns]
